# Supplementary material for: Correction: Single-cell glycolytic activity regulates membrane tension and HIV-1 fusion
Source: PLoS Pathog. 2021 May 10;17(5):e1009584. doi: 10.1371/journal.ppat.1009584 (PMC8109761; doi:10.1371/journal.ppat.1009584)
Supplement: S3 File — (ZIP) [file ppat.1009584.s003.zip]

Archive with 10 entries (10 files):
- LUT images and histograms/BlaM_JR-FL_Vehicle.tif
- LUT images and histograms/Histogram of BlaM_JR-FL_Vehicle.tif
- LUT images and histograms/Histogram of JRFL_100mM_2DG.tif
- LUT images and histograms/Histogram of JRFL_25mM_2DG.tif
- LUT images and histograms/Histogram of JRFL_50mM_2DG.tif
- LUT images and histograms/Histogram of JRFL_5mM_2DG.tif
- LUT images and histograms/JRFL_100mM_2DG.tif
- LUT images and histograms/JRFL_25mM_2DG.tif
- LUT images and histograms/JRFL_50mM_2DG.tif
- LUT images and histograms/JRFL_5mM_2DG.tif
