# Supplementary material for: Correction: Single-cell glycolytic activity regulates membrane tension and HIV-1 fusion
Source: PLoS Pathog. 2021 May 10;17(5):e1009584. doi: 10.1371/journal.ppat.1009584 (PMC8109761; doi:10.1371/journal.ppat.1009584)
Supplement: S5 File — The corresponding author noted that the histograms in the updated figure differ from those in the published article and were obtained from the same raw image data but applying different analysis thresholds. (ZIP) [file ppat.1009584.s005.zip]

Archive with 10 entries (10 files):
- TIFF files LUT corrected/Histogram of JRFL_10mMChol_2DG_BlaM.tif
- TIFF files LUT corrected/Histogram of JRFL_20mMChol_2DG_BlaM.tif
- TIFF files LUT corrected/Histogram of JRFL_2DG_BlaM.tif
- TIFF files LUT corrected/Histogram of JRFL_5mMChol_2DG_BlaM.tif
- TIFF files LUT corrected/Histogram of JRFL_Control_No.tif
- TIFF files LUT corrected/JRFL_10mMChol_2DG_BlaM.tif
- TIFF files LUT corrected/JRFL_20mMChol_2DG_BlaM.tif
- TIFF files LUT corrected/JRFL_2DG_BlaM.tif
- TIFF files LUT corrected/JRFL_5mMChol_2DG_BlaM.tif
- TIFF files LUT corrected/JRFL_Control_No Chol or 2DG_BlaM-1.tif
