# Supplementary material for: Correction: Single-cell glycolytic activity regulates membrane tension and HIV-1 fusion
Source: PLoS Pathog. 2021 May 10;17(5):e1009584. doi: 10.1371/journal.ppat.1009584 (PMC8109761; doi:10.1371/journal.ppat.1009584)
Supplement: S6 File — (ZIP) [file ppat.1009584.s006.zip]

Archive with 17 entries (16 files):
- Figure 3/2DG_2hr_JRFL_After_medium_sample9_C_Green2min4max_Red6min8max_smoothed_hemifusion.tif
- Figure 3/BlaM 2-DG Stats.opj
- Figure 3/BlaM Images/
- Figure 3/BlaM Images/BlaM_JR-FL_Vehicle.tif
- Figure 3/BlaM Images/Imaging JRFL VSVG 2DG.pptx
- Figure 3/BlaM Images/JRFL_100mM_2DG.tif
- Figure 3/BlaM Images/JRFL_25mM_2DG.tif
- Figure 3/BlaM Images/JRFL_50mM_2DG.tif
- Figure 3/BlaM Images/JRFL_5mM_2DG.tif
- Figure 3/BlaM Images/Note Fig 3A.pdf
- Figure 3/BlaM Images/VSV-G_100mM_2DG.tif
- Figure 3/BlaM Images/VSV-G_25mM_2DG.tif
- Figure 3/BlaM Images/VSV-G_50mM_2DG.tif
- Figure 3/BlaM Images/VSV-G_5mM_2DG.tif
- Figure 3/BlaM Images/VSV-G_Vehicle.tif
- Figure 3/Cumulative distribution Hemifusion.opj
- Figure 3/Hemifusion example.opj
