# Supplementary material for: Correction: Single-cell glycolytic activity regulates membrane tension and HIV-1 fusion
Source: PLoS Pathog. 2021 May 10;17(5):e1009584. doi: 10.1371/journal.ppat.1009584 (PMC8109761; doi:10.1371/journal.ppat.1009584)
Supplement: S7 File — (ZIP) [file ppat.1009584.s007.zip]

Archive with 21 entries (18 files):
- Figure 4/4A/
- Figure 4/4A/100mM 2-DG 4A3.tif
- Figure 4/4A/Cholesterol 4A1.tif
- Figure 4/4A/Vehicle 4A2.tif
- Figure 4/4B/
- Figure 4/4B/Cholesterol Filipin Staining.opju
- Figure 4/4B/MT4 Filipin_2DG/
- Figure 4/4B/MT4 Filipin_2DG/100mM_2DG_eaxmple 1.tif
- Figure 4/4B/MT4 Filipin_2DG/100mM_2DG_example 2.tif
- Figure 4/4B/MT4 Filipin_2DG/25mM 2DG_example 1.tif
- Figure 4/4B/MT4 Filipin_2DG/25mM_2DG_example 2.tif
- Figure 4/4B/MT4 Filipin_2DG/400ug_Chol.tif
- Figure 4/4B/MT4 Filipin_2DG/50mM_2DG_example 1.tif
- Figure 4/4B/MT4 Filipin_2DG/50mM_2DG_example 2.tif
- Figure 4/4B/MT4 Filipin_2DG/5mM_2DG_example 1.tif
- Figure 4/4B/MT4 Filipin_2DG/5mM_2DG_example 2.tif
- Figure 4/4B/MT4 Filipin_2DG/5mM_MBCD.tif
- Figure 4/4B/MT4 Filipin_2DG/5mM_MBCD_example 2.tif
- Figure 4/4B/MT4 Filipin_2DG/Vehicle_example 1.tif
- Figure 4/4B/MT4 Filipin_2DG/Vehicle_example 2.tif
- Figure 4/4B/MT4_Filipin_Compiled.opju
